# Supplementary material for: An empirical estimation of aggregate import demand under foreign exchange constraints: Evidence from Ethiopia
Source: PLoS One. 2024 Jun 6;19(6):e0303587. doi: 10.1371/journal.pone.0303587 (PMC11156386; doi:10.1371/journal.pone.0303587)
Supplement: S1 Data — (XLSX) [file pone.0303587.s001.xlsx]

## Sheet: IMPORT
year	inflation rate	Broad money	reserve	IMPO	RGDP	Import	ER	M2	FX	Y*	cpi	imp	i/c	i/c	rip	lnrip	VoltE	Mt	lnM2	Lnnf	LnY*	lnMt	RESERVE	tr+sd	lnfx	D	LnVolte
1985	20.5	3849	310.7	2201265	211510	2.20126	35	109.971	8.87714	6043.15	8.44641	2201265	260616	7446.16	7.44616	2.0077	75.1674	0.0628933	4.70022	2.18348	8.70668	-2.76632	525.2	15.0057	2.70843	0	4.31972
1986	-11.8	4421.4	620.9	2236946	239295	2.23695	2.07	2135.94	299.952	115601	7.44777	2236946	300351	145097	145.097	4.9774	35.0362	1.08065	7.66666	5.70362	11.6579	0.0775629	536.4	259.13	5.55733	0	3.55638
1987	-4.7	4808.7	556	2274651	238019	2.27465	2.07	2323.04	268.599	114985	7.10035	2274651	320358	154762	154.762	5.04189	30.1992	1.09887	7.75063	5.59322	11.6526	0.094278	302.3	146.039	4.98387	0	3.40781
1988	6.9	5238.7	388.8	2110353	239780	2.11035	2.07	2530.77	187.826	115836	7.58836	2110353	278104	134350	134.35	4.90045	30.4079	1.01949	7.83628	5.23552	11.6599	0.0193066	305.9	147.778	4.99571	0	3.4147
1989	11.1	5705	169	1824119	250115	1.82412	2.07	2756.04	81.6425	120829	8.42702	1824119	216461	104570	104.57	4.64986	34.9197	0.881217	7.92155	4.40235	11.7021	-0.126451	49.5	23.913	3.17442	0	3.55305
1990	5	6708.2	41.8	2130305	242576	2.1303	2.07	3240.68	20.1932	117187	8.84877	2130305	240746	116302	116.302	4.75619	49.3458	1.02913	8.08354	3.00535	11.6715	0.0287166	288.3	139.275	4.93645	0	3.89885
1991	45	7962.2	177.7	1810897	237018	1.8109	2.07	3846.47	85.8454	114501	12.8304	1810897	141141	68184.1	68.1841	4.22221	72.5521	0.874829	8.25491	4.45255	11.6483	-0.133726	403.1	194.734	5.27164	1	4.28431
1992	2.1	9010.9	346.7	3.61872e+06	263488	3.61872	2.80478	3212.7	123.611	93942.6	13.0938	3.61872e+06	276369	98535.2	98.5352	4.59041	29.1868	1.2902	8.07487	4.81714	11.4504	0.254796	866.8	309.044	5.73348	1	3.37372
1993	4.7	10136.7	1342.6	4.73997e+06	263618	4.73997	5.7744	1755.46	232.508	45652.8	13.7111	4.73997e+06	345704	59868.3	59.8683	4.09215	10.9697	0.820859	7.47048	5.44893	10.7288	-0.197404	3767.4	652.431	6.48071	1	2.39514
1994	6.3	11598.7	3193.4	6.54627e+06	278689	6.54627	6.2505	1855.64	510.902	44586.7	14.574	6.54627e+06	449176	71862.4	71.8624	4.27475	15.3588	1.04732	7.52599	6.23618	10.7052	0.0462346	5709.4	913.431	6.81721	1	2.73169
1995	14.8	14408.4	3895.65	7.70825e+06	306885	7.70825	6.3178	2280.6	616.615	48574.7	16.7361	7.70825e+06	460577	72901.5	72.9015	4.28911	11.2042	1.22008	7.7322	6.42424	10.7909	0.19892	6235.9	987.037	6.89471	1	2.41629
1996	-9	15654.8	5718.19	8505200	319877	8.5052	6.5007	2408.17	879.627	49206.5	15.23	8505200	558449	85906	85.906	4.45325	8.26969	1.30835	7.78662	6.7795	10.8038	0.268768	5625.6	865.384	6.76317	1	2.1126
1997	-2.7	16548.8	3968.57	9.33846e+06	317364	9.33846	6.8817	2404.75	576.685	46117.1	14.8261	9.33846e+06	629868	91528	91.528	4.51664	10.7132	1.357	7.7852	6.3573	10.7389	0.305276	5830.9	847.305	6.74206	1	2.37148
1998	0.1	18555	3105.58	11702004	337389	11.702	7.5111	2470.34	413.465	44918.7	14.8415	11702004	788462	104973	104.973	4.6537	10.5459	1.55796	7.81211	6.02457	10.7126	0.443378	6087.8	810.507	6.69766	1	2.35574
1999	10.4	19399.3	3588.78	1.14387e+07	362221	11.4387	8.1426	2382.45	440.741	44484.7	16.3841	1.14387e+07	698155	85741	85.741	4.45133	12.9825	1.40479	7.77588	6.08846	10.7029	0.339889	4770.6	585.882	6.37312	1	2.56361
2000	1.9	22177.8	2921.71	1.2314e+07	390508	12.314	8.3279	2663.07	350.834	46891.5	16.6945	1.2314e+07	737606	88570.4	88.5704	4.4838	14.493	1.47864	7.88724	5.86031	10.7556	0.391122	4800	576.376	6.35676	1	2.67366
2001	-10.8	24516.2	2907.72	14485289	396682	14.4853	8.5425	2869.91	340.382	46436.2	14.8959	14485289	972432	113835	113.835	4.73475	15.2568	1.69567	7.96204	5.83007	10.7458	0.52808	7822.5	915.716	6.81971	1	2.72502
2002	-1.2	27322	5743.66	1.60673e+07	388247	16.0673	8.5809	3184.04	669.354	45245.5	14.7139	1.60673e+07	1.09198e+06	127257	127.257	4.84621	14.6662	1.87245	8.06591	6.50631	10.7199	0.62725	11049.1	1287.64	7.16057	1	2.68555
2003	17.8	30090.1	7988.21	2.22957e+07	436967	22.2957	8.6197	3490.85	926.739	50694	17.3291	2.22957e+07	1.28661e+06	149263	149.263	5.00571	12.6709	2.5866	8.1579	6.83167	10.8336	0.950343	12997.8	1507.92	7.31849	1	2.53931
2004	2.4	34655.9	11307.3	3.14342e+07	490600	31.4342	8.6518	4005.63	1306.93	56705	17.742	3.14342e+07	1.77173e+06	204782	204.782	5.32195	14.6362	3.63325	8.29546	7.17544	10.9456	1.29013	13868	1602.9	7.37957	1	2.6835
2005	10.7	40212.1	13704.9	3.98731e+07	545667	39.8731	8.681	4632.19	1578.72	62857.6	19.6488	3.98731e+07	2.02929e+06	233762	233.762	5.4543	13.1022	4.59314	8.44079	7.36437	11.0486	1.52456	12109.6	1394.95	7.24062	1	2.57278
2006	10.8	46377.4	10071.7	4.51264e+07	609205	45.1264	8.7943	5273.57	1145.25	69272.7	21.7748	4.51264e+07	2.07242e+06	235654	235.654	5.46237	14.1066	5.13133	8.57046	7.04338	11.1458	1.63536	13340.4	1516.94	7.32445	1	2.64664
2007	15.1	56651.9	11977.3	6.31469e+07	676278	63.1469	9.2441	6128.44	1295.67	73157.8	25.0634	6.31469e+07	2.51949e+06	272551	272.551	5.60783	17.2294	6.83105	8.7207	7.16678	11.2004	1.92148	11665.6	1261.95	7.14041	1	2.84662
2008	55.2	68182.1	8708.66	8.46772e+07	740468	84.6772	10.4205	6543.08	835.724	71058.8	38.9087	8.46772e+07	2.1763e+06	208848	208.848	5.34161	32.8685	8.12602	8.78616	6.7283	11.1713	2.09507	17976.8	1725.14	7.45306	1	3.49252
2009	2.7	82509.8	17214.6	1.08956e+08	825189	108.956	12.8909	6400.62	1335.41	64013.3	39.9619	1.08956e+08	2.7265e+06	211506	211.506	5.35425	15.8637	8.45219	8.76415	7.19699	11.0668	2.13442	27189.8	2109.22	7.65408	1	2.76403
2010	7.3	104432	27289.3	1.29693e+08	934067	129.693	16.1178	6479.32	1693.12	57952.5	42.8877	1.29693e+08	3.02402e+06	187620	187.62	5.23442	8.41	8.04659	8.77637	7.43433	10.9674	2.08525	55534.7	3445.55	8.14484	1	2.12942
2011	38	145377	51551.4	1.91587e+08	1.01509e+06	191.587	17.2536	8425.89	2987.86	58833.5	59.2039	1.91587e+08	3.23606e+06	187558	187.558	5.23409	19.2723	11.1042	9.03906	8.00231	10.9825	2.40732	39787.7	2306.05	7.74329	1	2.95867
2012	20.8	189399	40101.4	1.96871e+08	1.1192e+06	196.871	18.1947	10409.6	2204.02	61512.5	71.5255	1.96871e+08	2.75246e+06	151278	151.278	5.01912	25.4277	10.8202	9.25048	7.69804	11.027	2.38142	45648.5	2508.89	7.8276	1	3.23584
2013	7.4	235314	44140	2.51048e+08	1.23428e+06	251.048	19.0748	12336.4	2314.05	64707.2	76.8213	2.51048e+08	3.26794e+06	171322	171.322	5.14355	28.3766	13.1612	9.42031	7.74675	11.0776	2.57727	45972.3	2410.11	7.78743	1	3.34557
2014	8.5	297732	50624.5	3.30794e+08	1.3626e+06	330.794	20.0956	14815.8	2519.18	67805.7	83.3815	3.30794e+08	3.96724e+06	197418	197.418	5.28533	12.4081	16.461	9.60345	7.83169	11.1244	2.801	37532.4	1867.69	7.53246	1	2.51835
2015	10.4	371329	66817.7	3.53014e+08	1.4494e+06	353.014	21.1059	17593.6	3165.83	68672.6	92.0549	3.53014e+08	3.83482e+06	181694	181.694	5.20232	15.5561	16.7258	9.77529	8.06017	11.1371	2.81695	38444	1821.48	7.50741	1	2.74445
2016	7.5	445266	74156.7	352453569	1.59648e+06	352.454	22.4137	19865.8	3308.54	71227.9	98.9211	352453569	3.56298e+06	158964	158.964	5.06868	23.0433	15.7249	9.89676	8.10426	11.1736	2.75525	39447	1759.95	7.47304	1	3.13737
2017	8.4	573409	75156.8	3.97115e+08	1.71949e+06	397.115	26.1082	21962.8	3495.52	65860.2	107.193	3.97115e+08	3.70469e+06	141897	141.897	4.9551	26.4813	15.2104	9.9971	8.15924	11.0953	2.72198	33579	1286.15	7.15941	1	3.27644
2018	16.8	740573	80132.5	4.23394e+08	1.87469e+06	423.394	28.0543	26397.8	3545.01	66823.6	125.173	4.23394e+08	3.38247e+06	120569	120.569	4.79222	22.8736	15.092	10.181	8.1733	11.1098	2.71416	32179	1147.03	7.04493	1	3.12998
2019	15.3	886753	81758.4	4.32189e+08	1.98952e+06	432.189	31.3427	28292.2	3346.7	63476.3	144.3	4.32189e+08	2.99508e+06	95558.9	95.5589	4.55974	11.4686	13.7892	10.2503	8.11573	11.0584	2.62388	30794	982.494	6.89009	1	2.43961
2020	16.5	1.62733e+06	86587.3	4.356+08	1991256	435.258	35	30047.6	3045	62454.7	175.453	441000000	2.51349e+06	94055.6	94.0556	4.54389	12.218	13.881	10.3105	8.02126	11.0422	2.63052	30475	870.714	6.76931	1	2.50291
2021	17.3	16358	7859.86	4.325+08	1992561	433.568	34.8	30045.6	3035	63587.6	170.32	4.28+08	2512595	93066.3	93.0663	4.53331	11.978	13.989	10.3105	8.01797	11.0602	2.63827	31587	907.672	6.81088	1	2.48307

## Sheet: Sheet2
year	1990
CHINA
INDIA
UAE	..	..	100.877	101.545	102.664	105.072	109.349	111.117	113.303	116.78	114.525	112.143
UK	61.0967	81.4685	103.856	106.529	108.97	110.551	110.958	112.077	114.944	117.579	119.623	120.806
FRANCE	71.1881	84.3891	102.112	104.107	105.006	105.539	105.579	105.773	106.865	108.842	110.049	110.573
ETHIOPIA	18.5314	35.0041	132.015	162.878	175.035	187.095	204.998	218.586	241.934	275.396	319.019	..
CHINA	4.78321	8.2785	6.46146	6.31233	6.19576	6.14343	6.22749	6.64448	6.75876	6.61596	6.90839	6.90077
INDIA	17.5035	44.9416	46.6705	53.4372	58.5978	61.0295	64.1519	67.1953	65.1216	68.3895	70.4203	74.0996
UK	0.563177	0.660931	0.624141	0.633047	0.639661	0.60773	0.654545	0.740634	0.776977	0.749532	0.783445	0.78
UAE	3.671	3.6725	3.6725	3.6725	3.6725	3.6725	3.6725	3.6725	3.6725	3.6725	3.6725	3.6725
FRANCE	5.44527	..	..	..	..	..	..	..	..	..	..	..
ETHIOPIA	2.07	8.21726	16.8992	17.7048	18.6266	19.5858	20.5769	21.7315	23.8661	27.4294	29.0697	34.9272
S(E&C)	2.31073	1.00745	0.382352	0.356533	0.332629	0.313668	0.302645	0.305753	0.283195	0.2412	0.237649	0.197576
S(E&I)	8.4558	5.46917	2.76169	3.01824	3.14592	3.11601	3.11768	3.09206	2.72862	2.49329	2.42246	2.12155
s(e&UAE)			5.96935	5.73549	5.51166	5.36472	5.31416	5.11318	4.74744	4.25747	3.93965	3.21077
s(e&uk)	0.272066	0.0804321	0.0369331	0.0357558	0.0343412	0.0310291	0.0318098	0.034081	0.0325557	0.0273259	0.0269505	0.0223322
s(e&f	2.63057	#VALUE!	#VALUE!	#VALUE!	#VALUE!	#VALUE!	#VALUE!	#VALUE!	#VALUE!	#VALUE!	#VALUE!	#VALUE!
RER(E&F)	0.684778	#VALUE!	#VALUE!	#VALUE!	#VALUE!	#VALUE!	#VALUE!	#VALUE!	#VALUE!	#VALUE!	#VALUE!	#VALUE!
RER(E&C)	42.821	35.265	50.4762	58.0714	58.2218	58.6858	62.0417	66.8331	68.5146	66.4253	75.8145	#VALUE!
RER(E&I)
RER(EUK	0.082521	0.0345588	0.0469468	0.0546691	0.0551613	0.0525133	0.0587695	0.0664689	0.0685235	0.0640031	0.0718738	#VALUE!
RER(EUAE			7.81188	9.19967	9.39704	9.5526	9.96256	10.0584	10.1372	10.0402	10.9743	#VALUE!

## Sheet: Sheet3
	china	france	uk	usa	et
1985	171.746	15.342	124.128	150.002	246.6	75.1674
1986	124.072	109.116	115.56	125.961	204.95	35.0362
1987	107.182	110.412	115.395	113.399	186.775	30.1992
1988	117.163	108.443	118.905	107.226	188.075	30.4079
1989	136.31	106.288	117.146	110.882	201.125	34.9197
1990	100.534	109.946	119.579	105.84	231.35	49.3458
1991	88.303	105.827	123.673	104.375	284.75	72.5521
1992	84.543	107.314	120.217	101.785	170.575	29.1868
1993	89.959	108.399	108.618	104.751	124.375	10.9697
1994	70.522	108.157	108.705	104.195	112.4	15.3588
1995	78.602	111.125	104.073	100.746	105.375	11.2042
1996	86.356	110.596	106.449	103.742	102.7	8.26969
1997	92.999	105.218	123.321	108.863	119.125	10.7132
1998	98.008	105.591	129.251	116.715	112.25	10.5459
1999	92.679	102.507	129.107	115.563	99.325	12.9825
2000	92.754	97.069	130.418	119.461	99.975	14.493
2001	96.763	96.758	127.263	126.224	93.575	15.2568
2002	94.556	98.363	128.163	125.917	98.975	14.6662
2003	88.379	103.746	122.935	117.993	98.45	12.6709
2004	85.549	105.539	127.767	112.402	94.075	14.6362
2005	84.917	104.027	125.429	110.841	102.875	13.1022
2006	86.256	103.355	126.178	109.926	121.275	14.1066
2007	89.329	103.876	128.27	104.893	136.3	17.2294
2008	97.011	104.49	111.766	100.442	184.675	32.8685
2009	101.109	104.537	100.307	104.698	142.075	15.8637
2010	100	100	100	100	121.025	8.41
2011	102.695	99.214	99.83	95.01	146.975	19.2723
2012	108.677	96.017	103.403	97.375	163.925	25.4277
2013	114.615	97.301	102.053	97.534	172.05	28.3766
2014	118.312	97.327	108.704	99.166	130.602	12.4081
2015	129.969	92.04	113.756	109.886	135.971	15.5561
2016	123.668	92.927	102.383	114.361	159.7	23.0433
2017	120.093	93.369	97.078	114.065	167.425	26.4813
2018	121.74	95.39	98.847	112.987	159.225	22.8736
2019	120.888	93.772	98.425	116.228		11.4686
2020	123.442	94.724	98.619	117.802		12.218
